# Supplementary material for: An LTR retrotransposon in the promoter of a PsMYB10.2 gene associated with the regulation of fruit flesh color in Japanese plum
Source: Hortic Res. 2022 Sep 13;9:uhac206. doi: 10.1093/hr/uhac206 (PMC9715577; doi:10.1093/hr/uhac206)
Supplement: Web_Material_uhac206 [file web_material_uhac206.zip]

Archive with 6 entries (6 files):
- Supplementary Data 1. Plant material (103 selections, 42 commercial varieties).xlsx
- Supplementary Data 2. Percent identity matrix for the PsMYB10.2 compared sequences.xlsx
- Supplementary Figure 1. cDNA internal control.tif
- Supplementary Figure 2. Fruits with different coloration.tif
- Supplementary Table 1. Chi-square test for the Hs and the red flesh color in the 103 Japanese plum selections.docx
- Supplementary Table 2. Sequences and annealing temperature of the primers used in the study.docx
