# Supplementary material for: An LTR retrotransposon in the promoter of a PsMYB10.2 gene associated with the regulation of fruit flesh color in Japanese plum
Source: Hortic Res. 2022 Sep 13;9:uhac206. doi: 10.1093/hr/uhac206 (PMC9715577; doi:10.1093/hr/uhac206)
Supplement: Web_Material_uhac206 [file web_material_uhac206.zip › Supplementary Data 2. Percent identity matrix for the PsMYB10.2 compared sequences.xlsx]

## Sheet: percent identity matrix
Supplementary Data 2
Percent identity (%) matrix for the 6 PsMYB10.2 sequences compared
#
	EU155161.1	PsMYB10.2-H1	PsMYB10.2-H2	PsMYB10.2-H3	PsMYB10.2-H4	PpMYB10.2
EU155161.1	100	97.12	97.94	97.94	96.3	91.07
PsMYB10.2-H1	97.12	100	98.35	98.37	95.06	91.19
PsMYB10.2-H2	97.94	98.35	100	99.18	95.88	91.96
PsMYB10.2-H3	97.94	98.37	99.18	100	95.88	92.51
PsMYB10.2-H4	96.3	95.06	95.88	95.88	100	89.73
PpMYB10.2	91.07	91.19	91.96	92.51	89.73	100
